# Supplementary material for: Intranasal Administration of Forskolin and Noopept Reverses Parkinsonian Pathology in PINK1 Knockout Rats
Source: Int J Mol Sci. 2022 Dec 30;24(1):690. doi: 10.3390/ijms24010690 (PMC9820624; doi:10.3390/ijms24010690)
Supplement: Supplementary file 1 [file ijms-24-00690-s001.zip]

Archive with 1 entries (1 files):
- ijms-2087628-supplementary.pdf
